# Supplementary material for: Pembrolizumab‐induced myasthenia gravis with myositis and presumable myocarditis in a patient with bladder cancer
Source: IJU Case Rep. 2019 Oct 30;3(1):17–20. doi: 10.1002/iju5.12128 (PMC7292166; doi:10.1002/iju5.12128)
Supplement: Supplementary file 1 — Table S1. Clinical course of the case. [file IJU5-3-17-s001.xlsx]

## Sheet: Table 1
	Table S1. Clinical course of the case.
date	days after pembrolizumab injection	days after radical cystectomy	events	dose of prednisolone (mg)	laboratory data (Figure 2)
					CK (IU/L, <244)	CK-MB (ng/mL, <5)	Troponin I (pg/mL, <26.20)	BNP (pg/mL, <18.40)
2015-09-28	-940	-658	visit nearby clinic
2017-02-04	-445	-163	CT #1
2017-02-13	-436	-154	MRI #2 (Figure 1A)
2017-02-27	-422	-140	transurethral resection of the tumor
2017-03-04	-417	-135	first visit to SIMC-Uro
2017-04-07	-383	-101	neoadjuvant gemcitabine & cisplatin #1
2017-05-10	-350	-68	neoadjuvant gemcitabine & cisplatin #2
2017-06-07	-322	-40	neoadjuvant gemcitabine & cisplatin #3
2017-06-05	-324	-42	CT #2
2017-07-18	-281	1	radical cystectomy & EPLND
2017-08-10	-258	24	CT #3
2018-01-09	-106	176	CT #4
2018-01-18	-97	185	transrectal biopsy
2018-02-05	-79	203	salvage gemcitabine & cisplatin #1
2018-03-12	-44	238	salvage gemcitabine & cisplatin #2
2018-04-09	-16	266	CT #5 (Figure 1B)
2018-04-16	-9	273	diarrhea (Grade 1), ECG #1 (Figure 3A)		34	n.a.	n.a.	n.a.
2018-04-26	1	283	pembrolizumab injection
2018-05-07	12	294	diarrhea (Grade 3)
2018-05-13	18	300	erythema multiforme with pruritus (Grade 3)
2018-05-29	34	316	left ptosis with diplopia
2018-05-21	26	308			123	5.8	18.2	5.8
2018-05-24	29	311			313	7.5	69.9	6.2
2018-05-29	34	316	ptosis, diplopia
2018-06-04	40	322	ECG #2 (Figure 3B), Echocardiography #1, Hospitalization		3382	62.5	372.1
2018-06-05	41	323		60	n.a.	n.a.	n.a.	5.8
2018-06-06	42	324			2857	55.8	183.9	n.a.
2018-06-07	43	325			1501	34	100.9	n.a.
2018-06-08	44	326			999	34.2	62.6	n.a.
2018-06-09	45	327			578	38.4	36.9	n.a.
2018-06-13	49	331	CT #6 (Figure 1C)	50	191	37.1	13.2	n.a.
2018-06-16	52	334			162	50.9	5.6	n.a.
2018-06-25	61	343		40
2018-07-09	75	357		30
2018-07-10	76	358	Discharged from SIMC-Uro.
2018-07-17	83	365	CT #7		23	7.5	23.3	16.1
2018-07-21	87	369		25
2018-08-06	103	385		20
2018-08-20	117	399		17.5
2018-09-03	131	413		15	25	6.1	5.8	5.8
2018-09-18	146	428		14
2018-10-01	159	441	ECG #3 (Figure 3C)	12	38	4.2	<5	5.8
2018-10-16	174	456		10
2018-10-29	187	469		8	39	3.8	<5	7.4
2018-11-12	201	483	CT #8 (Figure 1D)	6	46
2018-11-26	215	497		5	56
2018-12-10	229	511		4	53
2019-01-07	257	539		2.5	67
2019-02-18	299	581		1.5	82	n.a.	<5	n.a.
2019-03-18	327	609		1	70
2019-04-04	344	626
2019-04-22	362	644		0
			CT: computed tomography
			MRI: magnetic resonance imaging
			ECG: electrocardiography
			EPLND: extended pelvic lymph node dissection
			CK: creatine kinase
			CK-MB: creatine kinase-myocardial band
			BNP: B-type natriuretic peptide
			Bold and italic caracters indicate abnormal values and values within normal limit, respectively.
			n.a.: not applicable
